# Supplementary material for: Cofactor Metabolic Engineering of Escherichia coli for Aerobic L-Malate Production with Lower CO2 Emissions
Source: Bioengineering (Basel). 2023 Jul 25;10(8):881. doi: 10.3390/bioengineering10080881 (PMC10451681; doi:10.3390/bioengineering10080881)
Supplement: Supplementary file 1 [file bioengineering-10-00881-s001.zip]

Archive with 1 entries (1 files):
- bioengineering-2432535-supplementary.pdf
